# Supplementary material for: Deep learning-based transformation of H&E stained tissues into special stains
Source: Nat Commun. 2021 Aug 12;12:4884. doi: 10.1038/s41467-021-25221-2 (PMC8361203; doi:10.1038/s41467-021-25221-2)
Supplement: Supplementary file 4 — Supplementary Data 1 [file 41467_2021_25221_MOESM4_ESM.xlsx]

## Sheet: H&E vs H&E+virtual special stns
	Case #	Original Diagnosis	Pathologist 1	Comments	Discordance type	Pathologist 2	Comments	Discordance type	Pathologist 3	Comments	Discordance type
	1	TMA	I	Able to more definitively identify the TMA on specials		C			D	TMA noted on H&E not seen on the special stians	Thrombi too red on silver stain (too similar to RBCs) and pale on PAS.
	2	MN	I	Membranous GN features seen on specials		C			I	More definite diagnosis of membranous findings on special stains
	3	Amyloidosis	C			C			D	Amyloid noted on H&E was not noted on special stains	Amyloid appeared more silver and PAS positive on the special stains in the study compared to true special stains
	4	Minimal change disease	C			C			I	Capillary loop changes seen on specials only (however interprestion of changes was not accurate but within ddx for true diagnosis without additional studies)
	5	Crecentic GN	I	More accureate determination of crescent formation		C			C
	6	GN eith FSGS	C			I	Lesion of FSGS recognzied		C	More definitive diagnosis of necrotizing lesion after review of special stians compared to H&E. However, necrotizing lesions not present in original bx material. However, H&E impression was suspicious for necrotizing lesion. So this is scored as concordant.
	7	FSGS	I	Lesion of possible FSGS was seen on speicials		D	FSGS seen on H&E and not special stains	Pathologist interprative variability	I	FSGS classification more specific on specials
	8	MPGN	I	More accurate description of glomerular pattern of injury on specials		C			C
	9	Collapsing FSGS	I	Collapsing features noted on specials		I	Collapsing features noted on special stains		I	Additioanl glomerular features seen (interpretation not consistent with original diagnosis)
	10	ATN	C			C			C
	11	Crecentic GN	I	Additional details of crescent morphology seen on specials		C			I	Additional details of crescent morphology seen on specials
	12	Borderline ACR, AMR	I	More definite interpretation for AMR and ACR on specials		C			C	More definitive classlification of AMR on special stains. Borderline tubulitis only noted in H&E. Overall scored as concordant
	13	ACR grade 2A	C			I	More specific classification of ACR given with specials		I	Presensence of peritubular capillary inflammation was seen only on special stains
	14	ATN	I	Better delineation of cast material composition on specials		C			C
	15	Secondary FSGS with arteriosclerosis	C			C			C
	16	ACR IB +CA-ACR1B	D	More specific diagnosis was rendered on H&E	Probably pathologist variability	C			C
	17	Advanced IgAN with segmental sclerosis (M1 E1 S1 T2 C0)	C			C			C
	18	IgA nephropathy (M0 E1 S1 T0 C0)	I	Mesangial hypercelularity noted		C			C
	19	ATN with isometric vacoulization and boderline inflammaiton	C			D	Isometric vacoulization not noted on special stains	Probably pathologist variability	C
	20	Lupus class IV+V, predominantly chronic	C			C			C
	21	ACRIIB, AMR, TMA	C			I	Features of AMR noted		C
	22	ACR IIB	C			C			C
	23	Membranous nephropathy	C			C			C
	24	FSGS, tip variant	C			C			C
	25	ANCA associated GN	D	Noted proliferative GN which was not present in original material	Likely related to stains	D	Noted proliferative GN which was not present in original material	Likely related to stains	I	Noted features of chronic GN
	26	ANCA associated GN	C			C			C
	27	ACR IA	C			C			C
	28	Advanced nodular diabetic nephropathy	C			C			C
	29	Lupus class IV+V, active and chronic	C			C			C
	30	Focal ANCA associated GN	I	Noted fibrocellular crescent		C			I	Noted vasculitis
	31	Diffuse cortical infarction and arterial thrombosis	C			C			C
	32	IgAN + ANCA	C			D	Mesangial changes noted on H&E only	Possibly related to stains	I	Noted mesangial changes in special stains
	33	ACR IB and AMR	I	Noted AMR features		I	Noted AMR features		C
	34	Lupus IV+V predominantly chronic	I	Noted active LN features		I	Noted active features		C
	35	ANCA associated GN	C			D	Vasculitits mentioned only in H&E		C
	36	Thin GBM	C			C			C
	37	ATN and focal TMA	C			C			C
	38	ACR III	I	Featurs of active vascular rejection noted		C			D	H&E correct diagnosis, special stains not correct	Likely related to stains
	39	Diffuse granulomatous interstitial nephritis	C			C			C
	40	Lupus class III and tip lesion	D	Features of LN activity not noted with special stains	Likely related to stains	D	Did not note crescent in special stains	Probably pathologist variability	C
	41	Lupus class IV	C			C			C
	42	Lupus class IV + TMA	C			C			C
	43	Lupus class IV	C			C			C
	44	Lupus class IV	C			C			C
	45	Lupus class III	D	Features of activity not noted with special stains	Likely related to stains	C			C
	46	Class III lupus nephritis	D	Features of activity not noted with special stains	Likely related to stains	C			I	Noted active featurs in special stains
	47	Lupus class IV, predominantly chronic	D	Features of activity not noted with special stains	Likely related to stains	C			C
	48	AMR and chronic active ACR IB	C			I	Noted features of rejection		I	Noted features of AMR
	49	Lupus class IV with necrotizing vasculopathy	C			D	Did not note vascular changes on special stains	Probably pathologist variability	I	Noted vascular changes on special stains
	50	Lupus class IV	C			C			C
	51	IgAN (M1 E0 S1 T1 C)) and low grade TMA	C			C			C
	52	ATN with isometic vacoulization	C			D	Isometric vacoulization not noted on special stains	Probably pathologist variability	I	Noted isometric vacoulization on special stains
	53	Lupus class IV+V	I	Features of activity noted in special stains		I	Features of GN noted on specials		C
	54	Minimal change disease	D	Membranous nephropathy features not present in original material noted in special stains	Likely related to stains	C			D	Noted possible membranous nephropathy features not present in original material on specil stains	Likely related to stains
	55	Acute pyelonephritis	C			C			C
	56	AMR and borderline for ACR	C			D	Features of AMR only noted of H&E	Likely related to stains	I	Improved noted features of AMR
	57	IgAN (M0 E1 S1 To Co)	I	Mesangial changes noted		C			C
	58	AL amyloidosis	C			I	Riased possibility of amyloid		C
	Total Concordance		35			40			40
	Total Improvements		16			9			14
	Total Discordances		7			9			4
		I= Improvement, C = Concordant, D = Discordance, ACR = acute cellular rejection, AMR = acute antibody-mediated rejection, GN = glomerulonephritis, FSGS = focal segmental glomerulosclerosis, TMA = thrombotic microangiopathy, MPGN = membranoproliferative glomerulonephritis, IgAN=IgA Nephropathy, ATN=Acute tubular necrosis, MN=Membranous nephropathy, ANCA=Antineutrophil cytoplasmic antibodies, AL= A…

## Sheet: HE vs HE+histochem special stns
	Case #	Original Diagnosis	Pathologist 1	Comments	Pathologist 2	Comments	Pathologist 3	Comments
	1	TMA	C		I	Noted lupus and TMA features	D	Did not note TMA with special stains
	2	MN	I	Membranous features visible	I	More definitive diagnosis	I	More definitive membranous diagnosis
	3	Amyloidosis	I	Amyloid noted	C		C
	4	Minimal change disease	I	Amyloid noted	C		C
	5	Crecentic GN	C		C		C
	6	GN eith FSGS	C		C		C
	7	FSGS	I	Noted FSGS lesion	C		I	More accurate classification of FSGS
	8	MPGN	I	More accurate diagnosis	C		C
	9	Collapsing FSGS	I	Noted collapsing lesion	I	Noted collapsing lesion	I	Noted collapsing leson
	10	ATN	C		D	Did not note casts with special stains	C
	11	Crecentic GN	C		C		C
	12	Borderline ACR, AMR	C		C		C
	13	ACR grade 2A	C		C		C
	14	ATN	C		C		C
	15	Secondary FSGS with arteriosclerosis	C		C		C
	16	ACR IB +CA-ACR1B	I	Noted chronic rejection features	C		I	Noted chronic rejection features
	17	Advanced IgAN with segmental sclerosis (M1 E1 S1 T2 C0)	D	Did not include GN in ddx	D	H&E more accurate	C
	18	IgA nephropathy (M0 E1 S1 T0 C0)	C		C		C
	19	ATN with isometric vacoulization and boderline inflammaiton	C		C		C
	20	Lupus class IV+V, predominantly chronic	C		C		C
	21	ACRIIB, AMR, TMA	I	Correct grade of vascular rejection noted with stains	I	Noted AMR features	C
	22	ACR IIB	I	More accurate grade of rejection	C		C
	23	Membranous nephropathy	I	More accurate diagnosis	I	More accurate diagnosis of membranous	I	More definitive membranous diagnosis
	24	FSGS, tip variant	I	More accurate diagnosis	I	Noted FSGS lesion	I	Noted FSGS lesion
	25	ANCA associated GN	I	More accurate diagnosis	I	More accurate diagnosis	I	Noted fibrous crescent
	26	ANCA associated GN	C		C		C
	27	ACR IA	C		C		C
	28	Advanced nodular diabetic nephropathy	C		C		C
	29	Lupus class IV+V, active and chronic	C		C		I	Noted class V features
	30	Focal ANCA associated GN	D	Crescent only noted in H&E	C		C
	31	Diffuse cortical infarction and arterial thrombosis	C		C		C
	32	IgAN + ANCA	C		D	H&E more accurate	I	Noted glomerulonephritis
	33	ACR IB and AMR	I	Noted AMR features	I	Note features of AMR	C
	34	Lupus IV+V predominantly chronic	I	Noted chronic GN features	C		C
	35	ANCA associated GN	C		C		C
	36	Thin GBM	C		C		C
	37	ATN and focal TMA	C		C		C
	38	ACR III	I	Noted active vascular rejection	C		D	Grade of rejection correct on H&E only
	39	Diffuse granulomatous interstitial nephritis	C		C		C
	40	Lupus class III and tip lesion	C		C		C
	41	Lupus class IV	C		C		C
	42	Lupus class IV + TMA	I	Noted TMA features	C		C
	43	Lupus class IV	D	Did not note crescents in special stains	C		C
	44	Lupus class IV	C		C		C
	45	Lupus class III	C		C		D	Did not note necrosis with special stains
	46	Class III lupus nephritis	D	Did not note lupus features with special stains	C		I	Noted crescents
	47	Lupus class IV, predominantly chronic	I	More accurate diagnosis	C		C
	48	AMR and chronic active ACR IB	D	Less accurate diagnosis	I	More accurate classification of rejection	I	Noted features of AMR
	49	Lupus class IV with necrotizing vasculopathy	D	Did not note vascular lesion with special stains	D	Did not note vasculopathy	C
	50	Lupus class IV	I	More accurate diagnosis	C		C
	51	IgAN (M1 E0 S1 T1 C)) and low grade TMA	I	More accurate diagnosis	C		I	More accurate diagnosis
	52	ATN with isometic vacoulization	C		C		I	Noted isometric vacoulization
	53	Lupus class IV+V	I	More accurate diagnosis	C		C
	54	Minimal change disease	C		C		C
	55	Acute pyelonephritis	C		C		C
	56	AMR and borderline for ACR	I	Noted AMR features	C		I	Noted AMR features
	57	IgAN (M0 E1 S1 To Co)	C		C		C
	58	AL amyloidosis	C		I	Noted amyloid	C
	Total Concordance		31		44		41
	Total Improvements		21		10		14
	Total Discordances		6		4		3
		I= Improvement, C = Concordant, D = Discordance, ACR = acute cellular rejection, AMR = acute antibody-mediated rejection, GN = glomerulonephritis, FSGS = focal segmental glomerulosclerosis, TMA = thrombotic microangiopathy, MPGN = membranoproliferative glomerulonephritis, IgAN=IgA Nephropathy, ATN=Acute tubular necrosis, MN=Membranous nephropathy, ANCA=Antineutrophil cytoplasmic antibodies, AL= A…

## Sheet: Pathologist 1 diagnoses
	Case number	Original Diagnosis		H&E only Diagnosis	Chronicities	Comments		H&E + Generated Special Stains Diagnosis	Chronicities	Comments		H&E + Chemical Special Stains Diagnosis	Chronicities	Comments
	1	TMA		Possible class II LN Possible TMA with cortical infarction	Minimal IFTA			Favor TMA No definite lupus nephritis, pending IF and EM results	Very mild and early tubular atrophy only	PAS is difficult to evaluate. JMS is excellent except basement membranes are a little blurry (cannot r/o class V LN)		TMA	mild IFTA
	2	MN		CIN Probable GN, pending additional stains, IF/EM	Severe IFTA			Probable membranous in background of glomerulonephritis, probably immune complex related CIN, probably related to GN	severe	Jones stain has artifacts in mesangium, fade artifact also present in PAS and MT stains		membranous nephropathy	mod IFTA
	3	Amyloidosis		Crescentic GN with 100% crescents	At least mild scarring			Severe crescentic glomerulonephritis (100% cellular crescents) No arteritis	Minimal IFTA	Trichrome is staining fibrin/fibrinoid necrosis blue instead of pink.		amyloid with crescents	mild IFTA
	4	Minimal change disease		No changes Pending special stains, IF, EM	none			No changes	Minimal scarring	For most part, trichrome stain is very good. There is area of artifactual blue discoloration in tubular cytoplasm in bottom of left core.		prob amyloid, pending Congo red	minimal IFTA
	5	Crecentic GN		Crescentic GN with >90% crescents Cannot evaluate for ACR PTC inflammation, check C4d and DSAs	Minimal IFTA			Crescentic GN, probable Alport related anti-GBM ab dz (at least 28/56 cellular/fibrocellular cresents) Cannot evaluate for ACR or AMR	minimal IFTA			diffuse crescentic GN, prob anti-GBM dz	minimal IFTA
	6	GN eith FSGS		FSGS	Minimal IFTA			FSGS	No IFTA			FSGS	none
	7	FSGS		Suboptimal biopsy	Mild			Suboptimal biopsy, only 2 glomeruli NOT membranous Cannot R/o FSGS	Mild scarring	The tips of the core are cut off on the special stains		FSGS	mild IFTA
	8	MPGN		Probable MPGN	Mild scarring			Mesangial proliferative GN, pending IF/EM Arteriolar nephrosclerosis Low grade AIN	Mild	The trichrome stain is very good.		DM GS, arteriolar NS	mild IFTA
	9	Collapsing FSGS		Severe CIN FSGS Severe arteriolar nephrosclerosis	Severe			FSGS with collapsing features A(/C)TIN	Mod-severe scrring			collapsing GN, pending IF/EM	severe IFTA
	10	Accute tubular necrosis		Severe ATN, possible myeloma cast nephropathy	At least mild			Severe ATN (check IF to r/o myeloma casts)	minimal			cast nephropathy, arteriolar NS, ATN	mild IFTA
	11	Crecentic GN		Crescentic GN with >50% crescents	Moderate scarring			Crescentic GN with fibrocellular crescents (5/6 glomeruli have crescents)	Mild IFTA	PAS stain is a little too green, MT is a little too yellow		crescentic GN, C,F/C, F crescents present	mild IFTA
	12	Borderline ACR, AMR		Suspicious for AMR Pending specials to r/o borderline for ACR	No significant IFTA			Probable AMR (glomerulitis, PTC 1+) No ACR (t0, i2)	Minimal IFTA			prob AMR, no ACR	none
	13	ACR grade 2A		ACR2a	Mild IFTA			ACR 2A Do not favor AMR	Minimal scarring			ACR 2A, pending C4d	mild IFTA
	14	Acute tubular necrosis		ATN with abnormal cast materials - to evaluate on special stains	none			ATN, check myoglobin	None/minimal	Doesn’t stain like myoglobin on the PAS stain		ATN, ? myoglobin	none
	15	Secondary FSGS with arteriosclerosis		prob secondary FSGS	mod IFTA			mesangial proliferative glomerulopathy with secondary FSGS, pending IF/EM Congo red	mild IFTA			chronic GN, secondary FSGS	mod IFTA
	16	ACR IB +CA-ACR1B		Severe ACR, tubulointerstitial type, 1b	severe IFTA			CAN, favor chronic cell-mediated rejection	severe IFTA			probable severe chronic cell-mediated TI rejection	severe IFTA
	17	Advanced IgA nephropathy with segmental sclerosis (M1 E1 S1 T2 C0)		mesangial proliferative glomerulopathy (DM vs IgA), Arterial NS	mod IFTA, at least			mesangial proliferative GN with focal double contours in MPGN pattern (IgA vs C3 vs other). I do NOT favor DM	mild IFTA	cannot explain proteinuria. need IF/EM		diabetic nephropathy, secondary FSGS, arterial and arteriolar NS	mild IFTA
	18	IgA nephropathy (M0 E1 S1 T0 C0)		very focal and mild mesangial widening only	mild IFTA			mesangial proliferative glomerulopathy, suspicious for IgA	minimal IFTA	cannot explain proteinuria. need IF/EM		normal gloms, MCD vs missed FSGS (check EM and proteinuria levels)	mild IFTA
	19	ATN with isometric vacoulization and boderline inflammaiton		favor prolonged ATN, prob DGF, poss with CNI toxicity	none			ATN favor and CNI toxicity, mild capillaritis check C4d and DSAs	none			isometric vacs, c/f CNI tox; no ACR	minimal IFTA
	20	Lupus class IV+V, predominantly chronic		chronic class IV, mild activity (possible class VI)	severe IFTA			only 2 non-obsolescent glomeruli, suspicious for advanced class IV LN with segmental sclerosis	severe IFTA			FSGS, prob chronic GN	severe IFTA
	21	ACRIIB, AMR, TMA		ACR 3, severe vascular rejection with fibrinoid necrosis	none			ACR2B, early chronic vascular rej, mesangial widening (possible DM)	minimal IFTA			ACR 2B	minimal IFTA
	22	ACR IIB		favor PTLD, if not than severe ACR with vascular component	minimal IFTA			ACR 2B do not favor AMR, BK or PTLD	minimal IFTA			ACR 2B	minimal IFTA
	23	Membranous nephropathy		??? poss TMA, poss cryo, poss minimal change disease, poss membranous	none			mild-moderate mesangial widening, poss IgA	none	cannot explain proteinuria. need IF/EM		membranous nephropathy	none
	24	Focal segmental glomerulosclerosis (FSGS), tip variant		normal glomeruli, mild AIN	minimal IFTA			tubulitis, c/w very mild ATIN	mild IFTA	cannot explain proteinuria. need IF/EM		possible Tip lesion on PAS stain, o/w normal gloms (c/w MCD)	none	poss Tip lesion not on H&E stain
	25	ANCA associated GN		chronic GN, no def crescents	severe IFTA			Proliferative GN, pending IF/EM; chronic interstitial nephritis; NO crescents	severe IFTA			FSGS and rare active crescent, favor old/chronic ANCA-associated GN	mod-severe IFTA
	26	ANCA associated GN		severe vasculitis, no crescents	mild IFTA			severe vasculitis, no crescents, focal prolif GN, ATIN. poss pyelo	mild IFTA			necrotizing arteritis, no crescents	mild IFTA
	27	ACR IA		early PTLD vs ACR1b	mod IFTA, at least			ACR 1B, nephrocalcinosis with giant cell reaction	severe IFTA			ACR 1B	mild IFTA
	28	Advanced nodular diabetic nephropathy		Nodular GS, c/w advanced DM, severe arteriolar NS	severe IFTA			Nodular GS, c/w advanced DM, + hypercellular gloms pending IF/EM, pending Congo red	severe IFTA	casts are funny color (too bright blue on trichrome)		Nodular GS, c/w advanced DM, severe arteriolar NS	severe IFTA
	29	Lupus class IV+V, active and chronic		class IV LN, severe activity, 10-20% crescents	mild IFTA			class IV LN, mild-mod activity,	mod IFTA			class IV LN, mild-mod activity, no crescents	mild IFTA
	30	Focal ANCA associated GN		old crescentic GN, less than 5% fibrous crescents, ATN	mild IFTA			rare fibrocellular crescent and mild ATIN	mild IFTA			Arterial and arteriolar NS, no crescents	mild IFTA, at least
	31	Diffuse cortical infarction and arterial thrombosis		Diffuse infarction,, possible renal vein thrombosis	N/A (tissue is dead)			Severe cortical infarction, possible renal vein thrombosis	severe IFTA			cortical infarction	NA
	32	IgAN + ANCA		mild mesangial widening, poss IgA	none			mild mesangial widening, poss IgA	minimal IFTA			WNL, check IF/EM	none
	33	ACR IB and AMR		ACR 1b, poss CNI toxicity	severe IFTA			ACR 1B, rule out AMR, TMA	mod IFTA, at least			ACR 1B, poss AMR	minimal IFTA
	34	Lupus IV+V predominantly chronic		FSGS	mod IFTA			chronic class IV LN with secondary segmental GS	mild IFTA			FSGS, prob chronic GN	mod IFTA
	35	ANCA associated GN		granulomatous vasculitis and crescentic GN with severe AIN	severe IFTA			Severe AIN with crescentic GN, probable PICGN	severe IFTA			prob GPA, necrotizing/granuomatous arteritis/ GN	mild IFTA, at least
	36	Thin GBM		no glomerular changes	mild IFTA			mild chronic changes only, pending EM to r/o TBMN	mild IFTA			normal glomeruli, pending IF/EM	mild IFTA
	37	ATN and focal TMA		acute CNI toxicity	none			ATN with CNI toxicity	minimal IFTA			isometric vacs, c/f CNI tox; no ACR	none
	38	ACR III		ACR 1b, chronic vascular rejection	mild IFTA			ACR 2B	minimal IFTA			ACR 2B	mild IFTA
	39	Diffuse granulomatous interstitial nephritis		??? mild AIN	none			mild AIN, focal and segmental GN (pending IF/EM)	minimal IFTA			ATI, mild (I guess...)	none
	40	Lupus class III and tip lesion		class III LN, minimal activity	none			mild mesangial widening, poss class II LN	none			possible class III LN, minimal activity, pending IF/EM	none
	41	Lupus class IV		at least class II LN	none			class III LN, mild activity	none			poss TMA, pending IF/EM to r/o LN	none
	42	Lupus class IV + TMA		class IV LN, at least mild activity	mod IFTA			class IV LN, at least mild activity, arteriolar nephrosclerosis	mod IFTA			class IV LN, at least mild activity, poss TMA	mod IFTA
	43	Lupus class IV		class III LN with less 20% crescents	none			class III LN with less 20% crescents	none			class III LN with at least mild activity and secondary FSGS	none
	44	Lupus class IV		class III LN, mid activity incl mild TIN	mild IFTA			class III LN with secondary segmental sclerosis, mild activity	mild IFTA			class III LN (pending IF/EM) with prob mild activity and poss TMA	mild IFTA, at least
	45	Lupus class III		class III LN with rare glomerular necrosis, minimal activity	none			class II, pending IF to rule out membranous (class V)	none			poss class III LN (pending IF/EM) with rare FSGS	none
	46	Class III lupus nephritis		class III LN with rare glomerular necrosis, minimal activity	minimal IFTA			possible class V LN, pending IF/EM	none			FSGS, no features of LN	none
	47	Lupus class IV, predominantly chronic		class III LN with mild activity	mild IFTA			at least class II LN, pending IF/EM to r/o III and/or V	mild IFTA			prob class II LN (pending IF/EM) with FSGS	mild IFTA
	48	AMR and chronic active ACR IB		probable severe chronic cell-mediated vascular and TI rejection	severe IFTA			CAN with severe nephrosclerosis, glomerulitis, possible chronic rejection, chronic TMA, recurrent disease (possibly HTN), DON'T see definite CNI tox	severe IFTA			AMR, NO CTG	severe IFTA
	49	class IV lupus with necrotizing vasculopathy		class IV LN, mod activity, TMA	severe IFTA			class IV LN, mod activity with cellular crescent in 1 of 3 glomeruli	mod IFTA, at least			class IV LN (pending IF/EM), at least mild activity, FSGS	mod IFTA
	50	lupus class IV		favor class V LN	mild IFTA			at least class II LN (pending IF/EM to rule out class V), mild ATI	mild IFTA			prob class III LN with very mild activity	minimal IFTA
	51	IgAN (M1 E0 S1 T1 C)) and low grade TMA		Severe arteriolar NS, poss HTN or DM	severe IFTA			Severe arteriolar NS, poss chronic HTN	severe IFTA, approx 50-60% scarring			mild mesangial proliferative glomerulopathy, suspicious for IgA	mod IFTA
	52	ATN with isometic vacoulization		ATN, poss CNI toxicity	mild IFTA			ATN, prob CNI toxicity	minimal IFTA			mild ATI, poss CNI tox, no ACR	mild IFTA
	53	Lupus class IV+V		favor Class II LN	mod IFTA			class III LN with secondary FSGS and minimal activity	mod IFTA, at least			prob class IV with very mild activity and secondary FSGS (pending IF/EM to confirm and r/o TMA)	mild IFTA
	54	Minimal change disease		normal glomeruli	none			suspicious for membranous GN, pending IF and EM	none			WNL, check IF/EM, ?MCD	none
	55	Acute pyelonephritis		favor severe pyelonephritis	mild IFTA, at least			acute pyelonephritis, cannot evaluate for ACR	mild IFTA, at least			pyelonephritis, cannot evaluate for ACR	mod IFTA, at least
	56	AMR and borderline for ACR		Severe arteriolar NS, c/w CNI toxicity	mild IFTA			arteriolar NS, c/w CNI tox, NO significant tubulitis	mild IFTA			Arteriolar NS, susp for AMR, FSGS	mild IFTA
	57	IgAN (M0 E1 S1 To Co)		FSGS	none			mild mesangial widening and rare segment of sclerosis, possible IgA	minimal IFTA			FSGS, pending IF/EM	minimal IFTA
	58	AL amyloidosis		Diffuse amyloidosis	mod IFTA, at least			probable amyloidosis, pending Congo red	mod IFTA			amyloid, diffuse	mild IFTA

## Sheet: Pathologist 2 prelim diagnoses
	Case number	Original Diagnosis		H&E only Diagnosis	Chronicities	Comments		H&E + Generated Special Stains Diagnosis	Chronicities	Comments
	1	TMA		DPLN + TMA	MILD 15-20%?			Focal proliferative lupus nephritis. Focal interstitial hemorrhage and glomerular congestion ?Thrombotic microangiopathy versus renal infarct	25%T
	2	MN		MN + CHRONIC ACTIVE IN	SEVERE 60-70%			MN + AIN (Lupus?)	30-40%
	3	Amyloidosis		CRESCENTIC GN	MODERATE 30%			Crescentic GN
	4	Minimal change disease		MCD VS EARLY MN	MINIMAL			MCD?	Minimal
	5	Crecentic GN		CRESCENTIC GN (ANTI-GBM MOST LIKELY)	MINIMAL			Crescentic GN	Minimal
	6	GN eith FSGS		ATN + ?MCD	MILD 10%			Tip lesion	5-10%
	7	FSGS		LIMITED SAMPLE ?FSGS ATN ANS	MILD 10-15%			Insufficient for diagnosis	Minimal
	8	MPGN		MESANGIOPROLIFERATIVE GN, PENDING IF	MODERATE 30%			MPGN?	Mild
	9	Collapsing FSGS		ATN FSGS	SEVERE >80%			Collapsing GN + ATN (?HIVAN)	30-40%
	10	Accute tubular necrosis		ATN (?myeloma cast nephropathy)	MILD 10%			Atn (LCCN?)	5-10%
	11	Crecentic GN		Crescentic GN	SEVERE 75%			Crescentic GN	10-15%
	12	Borderline ACR, AMR		AAMR	MILD 10-15%			AAMR	minimal
	13	ACR grade 2A		ACUTE VASCULAR REJECTION	AT LEAST 10% HARD TO TELL B/C OF ii			ACR 2a	mild
	14	Acute tubular necrosis		ATN	MINIMAL			ATN	Minimal

## Sheet: Pathologist 2 diagnoses
	Case number	Original Diagnosis		H&E only Diagnosis	Chronicities	Comments		H&E + Generated Special Stains Diagnosis	Chronicities	Comments		H&E + Chemical Special Stains Diagnosis	Chronicities	Comments
	1	TMA		Thrombotic microangiopathy	Absent/minimal			N/A	N/A	N/A		Likely diffuse lupus nephritis with TMA	Mild
	2	MN		GN (membranous vs MPGN); interstitial nephritis	Severe			N/A	N/A	N/A		Membranous with segmental sclerosis	severe
	3	Amyloidosis		Diffuse crescentic GN	Mild			N/A	N/A	N/A		Diffuse crescentic GN	Moderate
	4	Minimal change disease		Possible mild mesangial widening	Minimal	Need to exclude amyloid or other protein deposition.		N/A	N/A	N/A		Nonspecific	Absent	Possibly very early amyloid (some PAS negative/weak material in gloms)
	5	Crecentic GN		Diffuse crescentic GN, likely anti-GBM (based on history)	Mild			N/A	N/A	N/A		Diffuse crescentic GN; likely anti-GBM	Minimal
	6	GN eith FSGS		FSGS	Minimal			N/A	N/A	N/A		Focal segmental glomerular lesions	Minimal	Could be cellular FSGS or GN.
	7	FSGS		FSGS	Likely moderate	Chronicity hard to assess due to limited renal cortical sampling		N/A	N/A	N/A		FSGS	Mild
	8	MPGN		FSGS with nodular mesangial widening	Moderate			N/A	N/A	N/A		Diabetic nephropathy (if diabetic patient)	Moderate	Has FSGS lesions but can happen in context of diabetic nephropathy
	9	Collapsing FSGS		Chronic and acute interstitial nephritis with neuts; possible secondary FSGS	Severe			N/A	N/A	N/A		Collapsing glomerulopathy (FSGS)	Severe
	10	Accute tubular necrosis		Acute tubular injury	Mild	Need to exclude cast nephropathy and globin pigment.		N/A	N/A	N/A		ATN	Absent/minimal
	11	Crecentic GN		Crescentic GN	Moderate			N/A	N/A	N/A		Diffuse crescentic GN	Mild
	12	Borderline ACR, AMR		Likely AMR; borderline changes	Mild			N/A	N/A	N/A		Possible AMR	Absent/minimal
	13	ACR grade 2A		Acute T-cell-mediated rejection type II	Moderate			N/A	N/A	N/A		Acute T cell-mediated rejection, type II	mild
	14	Acute tubular necrosis		Hemo/myoglobin cast nephropathy	Absent/minimal			N/A	N/A	N/A		Possible globin casts	Absent
	15	Secondary FSGS with arteriosclerosis		Likely hypertensive nephrosclerosis; suspicious for secondary FSGS	Severe	Special stains, levels		Mesangial widening with possible segmental sclerosis	Moderate			Hypertensive nephrosclerosis with likely secondary FSGS	Moderate
	16	ACR IB +CA-ACR1B		Acute T-cell-mediated rejection IB; likely concurrent acute antibody-mediated rejection	Mild	Need special stains, especially PAS.		Acute T-cell-mediated rejection, type IB	Moderate			Acute T cell-mediated rejection, type IB; possible AMR	Severe	Need DSA and C4d
	17	Advanced IgA nephropathy with segmental sclerosis (M1 E1 S1 T2 C0)		Mesangioproliferative GN	Moderate			Diabetic nephropathy	Moderate			Likely diabetic glomerulosclerosis/nephropathy	Moderate
	18	IgA nephropathy (M0 E1 S1 T0 C0)		Mesangial widening (nonspecific)	Mild			Mesangial widening (nonspecific)	Mild			Nonspecific	Mild
	19	ATN with isometric vacoulization and boderline inflammaiton		ATN with focal isometric vacuolization	Mild			ATN	Mild			ATN; rare isometric vacuolization	Minimal	Bad vessels; i0/t1 (not enough for borderline); g1/ptc0
	20	Lupus class IV+V, predominantly chronic		Proliferative GN with widespread glomerulsclerosis (likely class IV or VI lupus nephritis)	Severe			Limited glomerular sampling with evidence of proliferative GN	Severe			Focal fibrous crescent	Severe (but cortical sampling limited)	Poor glomerular sampling
	21	ACRIIB, AMR, TMA		Acute T-cell-mediated rejection (type II)	Absent/minimal			Acute T-cell-mediated rejection, type II; possible AMR	Absent/minimal			Acute T cell-mediated rejection, type II; possible AMR (g1/ptc1)	Mild
	22	ACR IIB		Acute T-cell-mediated rejection (type II)	Likely minimal			Acute T-cell-mediated rejection, type II	Minimal			Acute T-cell-mediated rejection , type II	Likely mild	PAS out of focus
	23	Membranous nephropathy		Proliferative GN (possible MPGN pattern)	Absent/minimal			Mesangial widening with focal segmental endocapillary hypercellularity	Absent/minimal			Possible membranous nephropathy (need IF and EM) with focal segmental sclerosis	minimal	Focal segmental mesangial widening
	24	Focal segmental glomerulosclerosis (FSGS), tip variant		Patchy ATN (nonspecific)	Mild			Nonspecific	Minimal			FSGS (tip variant)	Mild
	25	ANCA associated GN		Nonspecific (high glomerulosclerosis percentage)	Severe			Endocapillary proliferative GN; AIN	Moderate	Limited glomerular sampling.		Sclerosing GN (likely pauci-immune GN)	Severe
	26	ANCA associated GN		Frank vasculitis	Moderate			Frank vasculitis; AIN	Mild	Likely due to AAV given history		Likely pauci-immune GN with focal frank vasculitis	Moderate
	27	ACR IA		Acute T-cell-mediated rejection (type IB)	Severe			Likely acute T-cell-mediated rejection, type I	Likely moderate	Unusual inflammatory pattern, must exclude infection, PTLD, etc.		At least type IB acute T cell-mediated rejection.	Moderate	One focus of unclear structure that could be severe endotheliiitis but equivocal.
	28	Advanced nodular diabetic nephropathy		Likely diabetic nephropathy	Severe			Diabetic nephropathy	Severe	Must exclude other causes of nodular mesangial widening.		Advanced diabetic nephropathy	Severe
	29	Lupus class IV+V, active and chronic		Diffuse proliferative GN (likely Class IV lupus nephritis)	Moderate			Diffuse proliferative GN, likely class IV lupus nephritis	Moderate			Diffuse proliferative GN (likely class IV lupus nephritis)	Mild
	30	Focal ANCA associated GN		Focal frank vasculitis with interstitial inflammation	Mild	Special stains, levels.		Focal vasculitis	Mild to moderate	Likely due to AAV.		Focal adhesion and possible frank vasculitis	Mild
	31	Diffuse cortical infarction and arterial thrombosis		Infarct	Unable to assess			Infarct	N/A			Widespread parenchymal infarct	N/A
	32	IgAN + ANCA		Mesangioproliferative GN (possible focal activity)	Absent/minimal			Nonspecific	Absent/minimal			Mild mesangial widening	Mild
	33	ACR IB and AMR		Acute T-cell mediated rejection IA; secondary FSGS	Mild			Acute T-cell-mediated rejection, type I; likely AMR	Mild to moderate			Likely AMR; acute T cell-mediated rejection, IB	Mild
	34	Lupus IV+V predominantly chronic		FSGS (possibly from lupus)	Moderate			Diffuse proliferative/sclerosing GN, likely class IV lupus nephritis	Mild			Diffuse proliferative and sclerosing GN (likely class IV with high chronicity)	Moderate
	35	ANCA associated GN		Necrotizing GN with frank vasculitis	Unable to assess (likely mild)			Acute and chronic TIN	Severe			Focal necrotizing/crescentic GN with severe interstitial inflammation	Likely severe
	36	Thin GBM		Nonspecific (need ancillary studies)	Moderate	Need IF/EM		Nonspecific	Mild to moderate			Nonspecific	Moderate
	37	ATN and focal TMA		ATN with isometric vacuolization	Absent/minimal			ATN with isometric vacuolization	None			ATN with isometric vacuolization	Absent
	38	ACR III		Acute T-cell-mediated rejection (type II); with transplant arteriopathy	Mild			Acute T-cell-mediated rejection, type II	Mild			Acute T-cell-mediated rejection, type II	Mild	Could call transplant arteriopathy
	39	Diffuse granulomatous interstitial nephritis		ATN with focal mild inflammation	Absent/minimal			ATN with focal inflammation	Absent/minimal	Focal endocapillary hypercellularity		ATN	Absent/minimal
	40	Lupus class III and tip lesion		Focal proliferative GN (with crescent)	Absent/minimal			Focal proliferative GN; c/w lupus class III	Absent/minimal			Focal proliferative GN; c/w lupus class III	Absent
	41	Lupus class IV		Diffuse proliferative glomerulonephritis	Absent/minimal			Diffuse proliferative GN, likely class IV lupus nephritis	Absent			Diffuse proliferative GN	Absent
	42	Lupus class IV + TMA		Diffuse proliferative GN (likely class IV lupus nephritis)	Moderate			Diffuse proliferative GN, likely class IV lupus nephritis	Moderate			Diffuse proliferative GN, likely class IV lupus nephritis	Moderate
	43	Lupus class IV		Focal proliferative GN (with crescents)	absent/minimal			Focal proliferative GN; c/w lupus class III	Absent			Focal proliferative GN; c/w lupus class III	Absent
	44	Lupus class IV		Diffuse proliferative glomerulonephritis	Moderate			Diffuse proliferative GN, likely class IV lupus nephritis	Mild			Limited glomerular sampling with evidence of proliferative GN; likely lupus nephritis	Mild
	45	Lupus class III		Focal proliferative GN (likely class III lupus nephritis)	Absent/minimal			Focal proliferative GN; c/w lupus class III	Absent/minimal			Focal proliferative GN; c/w lupus class III	Absent
	46	Class III lupus nephritis		Focal proliferative GN (likely class III lupus nephritis)	Absent/minimal			Focal proliferative GN; c/w lupus class III	Absent/minimal			Focal proliferative GN; c/w lupus class III	Absent
	47	Lupus class IV, predominantly chronic		Focal proliferative GN (likely class III lupus nephritis)	Mild			Focal proliferative GN; c/w lupus class III	Mild			Focal proliferative GN; c/w lupus class III	Mild
	48	AMR and chronic active ACR IB		Focal TMA-like changes and interstitial hemorrhage	Severe			At least type IB ACR; likely AMR	Severe	Need levels to exclude type II ACR		Likely acute T-cell-mediated rejection, type II; likely AMR	Severe
	49	class IV lupus with necrotizing vasculopathy		Diffuse proliferative GN (likely class IV lupus nephritis); TMA	Moderate			Diffuse proliferative GN, likely class IV lupus nephritis	Moderate			Diffuse proliferative GN, likely class IV lupus nephritis	Mild
	50	lupus class IV		Focal proliferative GN (likely class III lupus nephritis)	Minimal			Focal proliferative GN; c/w lupus class III	Mild			Possible Focal proliferative GN; c/w lupus class III	Absent/minimal
	51	IgAN (M1 E0 S1 T1 C)) and low grade TMA		Nonspecific (need ancillary studies)	Severe	IF/EM		Nonspecific	Moderate	Mesangial widening, glomerular enlargement, segmental scar focally		Nonspecific	Moderate	Wire loops likely focally.
	52	ATN with isometic vacoulization		Patchy ATN with isometric vacuolization	Absent/minimal			No rejection; mild ATN	Minimal			ATN with rare isometric vacuolization	Mild
	53	Lupus class IV+V		FSGS	Moderate	Need IF/EM and special stains. Segmental sclerosis could be due to prior activity from lupus.		Focal proliferative/sclerosing GN; c/w lupus class III	Moderate			Diffuse sclerosing GN	Moderate
	54	Minimal change disease		Nonspecific	Absent/minimal			Nonspecific	Absent/minimal			Nonspecific	Absent	Possibly enlarged glomeruli
	55	Acute pyelonephritis		AIN with neutrophils (likely infection)	Mild			Likely acute pyelonephritis	Mild to moderate			Acute tubulointerstitial nephritis with focal neutrophilic and granulomatous inflammation	At least moderate; likely severe	Must exclude infection
	56	AMR and borderline for ACR		Likely AMR	Minimal			Focal nonspecific inflammation	Mild			possible AMR (g1/ptc1)	Mild
	57	IgAN (M0 E1 S1 To Co)		Focal proliferative GN	Mild			Possible focal necrotizing lesion/fibrin and possible segmental glomerular scar	Absent/minimal	Wonder about IgA or AAV.		Focal segmentally sclerotic glomerulus	Minimal	Could be FSGS or from activity (like IgA).
	58	AL amyloidosis		Mesangial widening (need special stains, IF, EM)	Severe			Mesangial widening; need to exclude paraproteinemia related renal diseases	Severe	Need Congo red, possibly amyloid with significant interstitial involvement (instead of fibrosis)		Likely AL-amyloid	Moderate

## Sheet: Pathologist 3 diagnoses
	Case number	Original Diagnosis		H&E only Diagnosis	Chronicities	Comments		H&E + Generated Special Stains Diagnosis	Chronicities	Comments		H&E + Chemical Special Stains Diagnosis	Chronicities	Comments
	1	TMA		Focally proliferative LN, suspicious for TMA	Minimal			Class 3 LN.	None			Class IV lupus nephritis	Mild
	2	MN		Suggestive of membranous nephropathy	Extensive			Membranous nephropathy	Extensive			Membranous nephropathy	Moderate
	3	Amyloidosis		Necrotizing and crescentic GN, suspicious for amyloidosis	Moderate			Crescentic GN (proliferative) with many neutrophils (rule out infection, ANCA)	Moderate			Crescentic glomerulonephritis	Mild
	4	Minimal change disease		No obvious glomerular findings, pending additional stains, IF and EM. Severe arterial sclerosis,	Minimal IFTA			Thickened capillary loops with rare spikes, suspicious for membranous nephropathy	None			No obvious GN or SS. questionable deposit. pending IF and EM	none
	5	Crecentic GN		Transplantation for Alport; acute kidney failure	Mild IFTA			Crescentic GN	None			Alport anti-GBM disease (crescentic GN)	minimal
	6	GN eith FSGS		Segmental glomerulosclerosis versus early necrotizing lesion, pending additional stains	Minimal IFTA			GN with focal necrotizing lesions and segmental sclerosis				Glomerulonephritis with rare crescents, pending IF	mild
	7	FSGS		FSGS, severe arterial nephrosclerosis	Minimal IFTA			FSGS, tip variant	None			FSGS with tip lesion	minimal
	8	MPGN		Mesangial nodularity and hypercellularity, pending IF.	Moderate			GN with diffuse mesangial and focal endocapillary hypercellularity with segmental sclerosis	Moderate			mesangial sclerosis with increased cellularity. Diabetic nephropathy? Pending IF	mild to moderate
	9	Collapsing FSGS		Acute and chronic pyelonephritis	Extensive			Chronic active GN with features of chronic active pyelonephritis	extensive			Collapsing FSGS. Neutrophilic casts, suggestive of acute pyelonephritis	extensive
	10	Accute tubular necrosis		Cast nephropathy	Mild			Cast nephropathy	Minimal			Cast nephropathy, IF to confirm	minimal
	11	Crecentic GN		Crescentic GN	Moderate			Crescentic GN cellular/fibrocellular and fibrous	Mild			Crescentic glomerulonephritis	mild
	12	Borderline ACR, AMR		Features suggestive of active AMR, borderline tubulitis	Mild			Active AMR, no ACR	Minimal			PTC and glomerular inflammation, suggestive of AMR. minimal tubulitis	minimal
	13	ACR grade 2A		ACR 2B	Mild			ACR 2B, microvascular inflammation, concerning for AMR	Minimal			ACR2B	mild
	14	Acute tubular necrosis		Granular casts: Myoglobinuria vs hemaglobinuria	Minimal			Pigmented granular casts, myoglobin vs hemoglobin	None			granular casts, possible myoglobinuria	none
	15	Secondary FSGS with arteriosclerosis		FSGS, severe arterial sclerosis, pending IF	Moderate			FSGS, severe arterial sclerosis questionable casts, pending IF	Moderate to extensive			Mesangioproliferative GN with possible SS, severe vascular disease, pending IF	Moderate to extensive
	16	ACR IB +CA-ACR1B		ACR1A	Extensive			Chronic active ACR. Peritubular capillary inflammation, correlate with DSAs	Extensive			Chronic active ACR with PTC inflammation	Extensive
	17	Advanced IgA nephropathy with segmental sclerosis (M1 E1 S1 T2 C0)		Mesangial proliferative GN, pending IF	moderate			mesangial proliferative GN with SS, pending IF, possible IgA	Moderate			Mesangial hypercellularity with SS, severe arterial sclerosis, pending IF	Moderate
	18	IgA nephropathy (M0 E1 S1 T0 C0)		Mesangial proliferative GN, pending IF	mild			Possible mesangial hypercellularity, pending IF.	Mild			Focal mild mesangial hypercellularity, pending IF	mild
	19	ATN with isometric vacoulization and boderline inflammaiton		ATN with focal isometric vacuolization, No ACR	none			ATN with focal isometric vacuolization, No ACR	None			Mild PTC and glomerular inflammation, no ACR	Mild
	20	Lupus class IV+V, predominantly chronic		Proliferative LN class 3 or 4	Extensive			Class III or IV lupus nephritis with fibrocellular crescent. ATN with patchy inflammation	Extensive	Only one viable glomerulus that shows a crescent		Focally active GN with fibrous crescent in limited sampled cortex	Moderate
	21	ACRIIB, AMR, TMA		ACR2B	None			ACR 2A	Minimal			ACR2B	None
	22	ACR IIB		at least ACR2A, rule out PTLD	Uncertain, possibly mild			ACR2A	None			ACR2A	N/A
	23	Membranous nephropathy		Glomerulonephritis, rule out a secondary membranous nephropathy	Minimal			Possible membranous, pending IF	None			Membranous nephropathy	None
	24	Focal segmental glomerulosclerosis (FSGS), tip variant		No obvious GN or segmental sclerosis, pending IF and EM to rule out membranous or MCD	Mild			No obvious glomerular disease, pending IF and EM	None.			FSGS, pending EM	Mild
	25	ANCA associated GN		no active crescents	Extensive			Chronic active glomerulonephritis with possible fibrous crescents	Extensive			Segmental scar/fibrous crescents. No activity	Extensive
	26	ANCA associated GN		Necrotizing vasculitis. No crescents	at least mild			Necrotizing vasculitis, scattered neutrophilic casts, rule out infection. No crescents	Moderate			Necrotizing vasculitis. No crescents	Mild
	27	ACR IA		Focal severe tubulitis, rule out PTLD	at least mild			Chronic active ACR. Rule out PTLD	Extensive			ACR1B	at least mild
	28	Advanced nodular diabetic nephropathy		Advanced nodular diabetic nephropathy	Extensive			Advanced nodular diabetic nephropathy	Extensive			Advanced nodular diabetic nephropathy	Extensive
	29	Lupus class IV+V, active and chronic		Class IV lupus nephritis with rare crescents	mild			Class IV lupus nephritis with rare crescents	Mild			Class IV plus likely V lupus nephritis	Mild
	30	Focal ANCA associated GN		Mesangial proliferative GN, no active crescents, pending IF	Mild			Vasculitis. No crescents seen.	moderate			No crescents or obvious GN. Pending IF and EM	Mild
	31	Diffuse cortical infarction and arterial thrombosis		Diffuse cortical necrosis	Uncertain			Diffuse cortical necrosis	N/A			Diffuse cortical necrosis	N/A
	32	IgAN + ANCA		No obvious glomerular disease, pending IF, additional stains	none			Mesangial proliferative GN, pending IF	None			Glomerulonephritis, possible IgA nephropathy	None
	33	ACR IB and AMR		ACR1B, microvascular inflammation concerning for AMR	no more than mild			ACR1B and microvascular inflammation suggestive of AMR	no more than mild			ACR1B and microvascular inflammation suggestive of AMR and SS	Minimal
	34	Lupus IV+V predominantly chronic		predominantly chronic class IV lupus nephritis with segmental sclerosis and minimal activity	Moderate			Class IV lupus nephritis with focal activity and segmental sclerosis and fibrocellular/fibrous crescents	Mild			Class IV lupus nephritis with focal activity and segmental sclerosis	Moderate
	35	ANCA associated GN		Crescentic granulomatous glomerulonephritis	uncertain			Crescentic granulomatous glomerulonephritis	at least mild			Crescentic granulomatous glomerulonephritis	no more than mild
	36	Thin GBM		No obvious glomerular disease, pending IF, additional stains	Mild			No obvious glomerular disease, pending IF and EM	mild			No obvious glomerular disease, pending IF, EM	moderate
	37	ATN and focal TMA		ATN with patchy isometric vacuolization, No ACR	None			ATN with focal isometric vacuolization, No ACR	None			Focal isometric vacuolization, no ACR	None
	38	ACR III		ACR3	no more than mild			Chronic active vascular rejection with severe peritubular capillary inflammation	Mild			chronic active ACR2A	mild
	39	Diffuse granulomatous interstitial nephritis		Glomerulonephritis, pending IF	None			Glomerulonephritis, pending IF	None			Glomerulonephritis, pending IF	none
	40	Lupus class III and tip lesion		C/W class III lupus nephritis with rare active crescent	None			Class III with focal activity and rare crescent	None			Class III with focal activity and rare crescent	none
	41	Lupus class IV		Diffusely proliferative GN, suggestive of Class IV lupus nephritis	None			C/W Class IV lupus nephritis	None			Diffusely proliferative GN, suggestive of Class IV lupus nephritis	None
	42	Lupus class IV + TMA		class IV lupus nephritis with interstitial inflammation	Moderate			Class IV and likely V lupus nephritis.	mild to moderate			Class IV lupus nephritis	Moderate to extensive
	43	Lupus class IV		Class IV lupus nephritis with focal active crescents	None			CLass IV lupus nephritis with active crescents	None			Class III lupus nephritis with focal crescents	none
	44	Lupus class IV		C/W class IV lupus nephritis with one segmental necrotizing lesion/early crescent	Mild			CLass III or IV with one necrotizing lesion	Mild			Class IV lupus nephritis with one crescent	mild
	45	Lupus class III		Class II lupus nephritis with one necrotizing lesion	minimal			Focal necrotizing lesions, compatible with class III lupus nephritis	None			Class III lupus nephritis	none
	46	Class III lupus nephritis		Lupus nephritis with segmental sclerosis, no activity	none			C/W class III lupus nephritis with one possible crescent	None			Class III lupus nephritis with focal crescents	minimal
	47	Lupus class IV, predominantly chronic		Class III with very focal activity	Mild			Class III lupus nephritis with focal activity and segmental sclerosis	Mild			Mildly active lupus nephritis with segmental sclerosis. Possible diabetic nephropathy	mild
	48	AMR and chronic active ACR IB		Mostly scarred cortex with mild patchy tubultis and rare glomerulitis	Extensive			Glomerulitis and PTC inflammation, suspicious for AMR, possible ACR 2A. Minimal tubulitis. Diffuse scar	Extensive			PTC and glomerular inflammation suggestive of AMR	Extensive scar
	49	class IV lupus with necrotizing vasculopathy		Class IV lupus nephritis with one crescent	mild to moderate			class IV lupus nephritis with one active crescent, hyaline deposits. Over 50% global glomerulosclerosis TMA within one arteriole	Moderate			Class IV lupus nephritis with focal crescents and probably class V	Moderate
	50	lupus class IV		Class IV lupus nephritis	none			Class III lupus nephritis	Minimal			Class III lupus nephritis	Mild
	51	IgAN (M1 E0 S1 T1 C)) and low grade TMA		Mesangial proliferative GN, pending IF	Moderate to extensive			Mesangial proliferative GN, pending IF	Moderate			Mesangial proliferative GN (IgA?) with segmental sclerosis, pending IF	Moderate
	52	ATN with isometic vacoulization		ATN, No ACR	None			ATN with focal isometric vacuolization, No ACR	None			ATN with focal isometric vacuolization, No ACR	Mild
	53	Lupus class IV+V		Class IV lupus nephritis with focal activity and segmental sclerosis	Mild			Lupus nephritis with segmental sclerosis and minimal activity	Mild			Segmental glomerulosclerosis with double contours, inactive lupus versus possible chronic TMA.	moderate
	54	Minimal change disease		No obvious GN or segmental sclerosis, pending IF and EM to rule out membranous or MCD	Minimal			Possible membranous, pending IF	Minimal			Mildly enlarged glomeruli, No GN or SS. Pending EM.	minimal
	55	Acute pyelonephritis		Acute pyelonephritis, cannot evaluate for ACR	no more than mild			Neutrophilic casts and granulomatous inflammation. rule out acute pyelonephritis	N/A	prominent edema, cannot accurately evaluate for scar, but would be no more than mild.		neutrophilic casts, rule out acute pyelonephritis before ACR1B	mild
	56	AMR and borderline for ACR		ATN, no ACR, severe arteriolar sclerosis	Mild			moderate peritubular capillary inflammation and mild glomerulitis, compatible with AMR. No ACR	Mild			PTC and glomerular inflammation suggestive of AMR	mild
	57	IgAN (M0 E1 S1 To Co)		Possible glomerulonephritis with segmental sclerosis	Mild			Mild glomerulonephritis with segmental sclerosis, pending IF	Mild			Glomerulonephritis with SS and possible crescent, pending IF	mild
	58	AL amyloidosis		Amyloidosis within interstitium and glomeruli	no more than mild			Amyloidosis mostly within interstitium and less glomeruli	moderate			Amyloidosis within interstitium and glomeruli	mild
